# Supplementary material for: A Compliant SMA-Actuated Capsule Robot with Integrated Locomotion and Steering for Wireless Capsule Endoscopy
Source: Micromachines (Basel). 2026 Apr 14;17(4):471. doi: 10.3390/mi17040471 (PMC13118210; doi:10.3390/mi17040471)
Supplement: Supplementary file 1 [file micromachines-17-00471-s001.zip]

Archive with 1 entries (1 files):
- micromachines-4220329-supplementary.mp4
